# Supplementary material for: Physical Mechanism of One-Photon Absorption, Two-Photon Absorption, and Electron Circular Dichroism of 1,3,5 Triazine Derivatives Based on Molecular Planarity
Source: Molecules. 2023 Jun 11;28(12):4700. doi: 10.3390/molecules28124700 (PMC10305557; doi:10.3390/molecules28124700)
Supplement: Supplementary file 1 [file molecules-28-04700-s001.zip]

Archive with 1 entries (1 files):
- molecules-2384478-supplementary.pdf
